# Supplementary material for: Comparison of cell-free and small extracellular-vesicle-associated DNA by sequencing plasma of lung cancer patients
Source: iScience. 2024 Aug 14;27(9):110742. doi: 10.1016/j.isci.2024.110742 (PMC11389540; doi:10.1016/j.isci.2024.110742)
Supplement: Table S1. Patients demographic information, related to Figure 1 [file mmc2.xlsx]

## Sheet: Sheet1
patient	pathologie	subtype	histology	stage	age	sex	smoker
Code1	lung_cancer	NSCLC	adenocarcinoma	IV	65	F	NA
Code148	lung_cancer	NSCLC	adenocarcinoma	IV	75	M	former
Code16	lung_cancer	NSCLC	adenocarcinoma	IV	53	F	never
Code163	lung_cancer	NSCLC	adenocarcinoma	IV	50	F	never
Code240	lung_cancer	NSCLC	adenocarcinoma	IV	58	M	current
Code251	lung_cancer	NSCLC	squamous_cell_carcinoma	IV	57	F	current
Code254	lung_cancer	NSCLC	adenocarcinoma	IV	78	F	passive
Code258	lung_cancer	NSCLC	adenocarcinoma	IV	78	M	never
Code259	lung_cancer	NSCLC	adenocarcinoma	IV	36	F	never
Code296	lung_cancer	NSCLC	adenocarcinoma	IV	87	M	former
Code308	lung_cancer	NSCLC	adenocarcinoma	IV	69	M	NA
Code328	lung_cancer	LCNEC	LCNEC	IV	66	F	never
Code45	lung_cancer	NSCLC	adenocarcinoma	IV	63	M	former
Code470	lung_cancer	NSCLC	adenocarcinoma	IV	73	F	former
Code53	lung_cancer	NSCLC	adenocarcinoma	IV	43	M	current
Code84	lung_cancer	SCLC	SCLC	III	61	M	current
