# Supplementary material for: Comparison of cell-free and small extracellular-vesicle-associated DNA by sequencing plasma of lung cancer patients
Source: iScience. 2024 Aug 14;27(9):110742. doi: 10.1016/j.isci.2024.110742 (PMC11389540; doi:10.1016/j.isci.2024.110742)
Supplement: Table S2. Plasma samples and fractions details, related to STAR Methods [file mmc3.xlsx]

## Sheet: EVDNA_table_S1_updated
index	patient	sample	EV_separation	Plasma_input_AFC_mL	fraction	fraction_collected_mL	DNA_isolation	sample_input_mL	DNA_concentration_nguL	cfDNA_quantification_method	library_preparation_id	library_preparation_method	TF_ichorCNA
1	Code16	Code16_fr1-5	Izon_AFC	3	fr1_5	7.5	QIAsymphony	3.3	0.203	Tapestation_cfDNAkit	LP0038_01_L001	PlasmaSeq	0.1173
2	Code16	Code16_fr7-11	Izon_AFC	3	fr7_11	7.5	QIAsymphony	3.3	0.221	Tapestation_cfDNAkit	LP0038_02_L001	PlasmaSeq	0.1023
3	Code16	Code16_fr12-15	Izon_AFC	3	fr12_15	6	QIAsymphony	3.3	0.224	Tapestation_cfDNAkit	LP0038_03_L001	PlasmaSeq	0.1033
4	Code16	Code16_fr16-20	Izon_AFC	3	fr16_20	7.5	QIAsymphony	3.3	0.108	Tapestation_cfDNAkit	LP0038_04_L001	PlasmaSeq	0.1034
5	Code45	Code45_fr1-5	Izon_AFC	3	fr1_5	7.5	QIAsymphony	3.3	0.129	Tapestation_cfDNAkit	LP0038_05_L001	PlasmaSeq	0.06823
6	Code45	Code45_fr7-11	Izon_AFC	3	fr7_11	7.5	QIAsymphony	3.3	0.192	Tapestation_cfDNAkit	LP0038_06_L001	PlasmaSeq	0.07078
7	Code45	Code45_fr12-15	Izon_AFC	3	fr12_15	6	QIAsymphony	3.3	0.0639	Tapestation_cfDNAkit	LP0038_07_L001	PlasmaSeq	0.09017
8	Code45	Code45_fr16-20	Izon_AFC	3	fr16_20	7.5	QIAsymphony	3.3	0.202	Tapestation_cfDNAkit	LP0038_08_L001	PlasmaSeq	0.07322
9	Code53	Code53_fr1-5	Izon_AFC	3	fr1_5	7.5	QIAsymphony	3.3	0.0367	Tapestation_cfDNAkit	LP0038_09_L001	PlasmaSeq	0.2087
10	Code53	Code53_fr7-11	Izon_AFC	3	fr7_11	7.5	QIAsymphony	3.3	0.202	Tapestation_cfDNAkit	LP0038_10_L001	PlasmaSeq	0.2532
11	Code53	Code53_fr12-15	Izon_AFC	3	fr12_15	6	QIAsymphony	3.3	0.104	Tapestation_cfDNAkit	LP0038_11_L001	PlasmaSeq	0.2616
12	Code53	Code53_fr16-20	Izon_AFC	3	fr16_20	7.5	QIAsymphony	3.3	0.0932	Tapestation_cfDNAkit	LP0038_12_L001	PlasmaSeq	0.2573
13	Code148	Code148_fr1-5	Izon_AFC	3	fr1_5	7.5	QIAsymphony	3.3	0.0699	Tapestation_cfDNAkit	LP0038_13_L001	PlasmaSeq	0.05441
14	Code148	Code148_fr7-11	Izon_AFC	3	fr7_11	7.5	QIAsymphony	3.3	0.0831	Tapestation_cfDNAkit	LP0038_14_L001	PlasmaSeq	0.0416
15	Code148	Code148_fr12-15	Izon_AFC	3	fr12_15	6	QIAsymphony	3.3	0.127	Tapestation_cfDNAkit	LP0038_15_L001	PlasmaSeq	0.0442
16	Code148	Code148_fr16-20	Izon_AFC	3	fr16_20	7.5	QIAsymphony	3.3	0.0544	Tapestation_cfDNAkit	LP0038_16_L001	PlasmaSeq	0.04562
17	Code240	Code240_fr1-5	Izon_AFC	3	fr1_5	7.5	QIAsymphony	3.3	0.105	Tapestation_cfDNAkit	LP0038_17_L001	PlasmaSeq	0.1421
18	Code240	Code240_fr7-11	Izon_AFC	3	fr7_11	7.5	QIAsymphony	3.3	0.498	Tapestation_cfDNAkit	LP0038_18_L001	PlasmaSeq	0.17
19	Code240	Code240_fr12-15	Izon_AFC	3	fr12_15	6	QIAsymphony	3.3	0.51	Tapestation_cfDNAkit	LP0038_19_L001	PlasmaSeq	0.1727
20	Code240	Code240_fr16-20	Izon_AFC	3	fr16_20	7.5	QIAsymphony	3.3	0.245	Tapestation_cfDNAkit	LP0038_20_L001	PlasmaSeq	0.1746
21	Code308	Code308_fr1-5	Izon_AFC	3	fr1_5	7.5	QIAsymphony	3.3	0.0551	Tapestation_cfDNAkit	LP0038_21_L001	PlasmaSeq	0.1096
22	Code308	Code308_fr7-11	Izon_AFC	3	fr7_11	7.5	QIAsymphony	3.3	0.122	Tapestation_cfDNAkit	LP0038_22_L001	PlasmaSeq	0.1346
23	Code308	Code308_fr12-15	Izon_AFC	3	fr12_15	6	QIAsymphony	3.3	0.147	Tapestation_cfDNAkit	LP0038_23_L001	PlasmaSeq	0.1387
24	Code308	Code308_fr16-20	Izon_AFC	3	fr16_20	7.5	QIAsymphony	3.3	0.178	Tapestation_cfDNAkit	LP0038_24_L001	PlasmaSeq	0.14
25	Code308	Code308	no	no	no_frac	no	QIAsymphony	3.3	0.961	Tapestation_cfDNAkit	LP0027_39_L003	PlasmaSeq	0.1369
26	Code240	Code240	no	no	no_frac	no	QIAsymphony	3.3	3.34	Tapestation_cfDNAkit	LP0027_35_L003	PlasmaSeq	0.1651
27	Code148	Code148	no	no	no_frac	no	QIAsymphony	3.3	0.81	Tapestation_cfDNAkit	LP0026_15_L003	PlasmaSeq	0.05024
28	Code53	Code53	no	no	no_frac	no	QIAsymphony	3.3	0.563	Tapestation_cfDNAkit	LP0026_08_L003	PlasmaSeq	0.2462
29	Code45	Code45	no	no	no_frac	no	QIAsymphony	3.3	1.21	Tapestation_cfDNAkit	LP0025_15_L003	PlasmaSeq	0.08179
30	Code16	Code16	no	no	no_frac	no	QIAsymphony	3.3	2.04	Tapestation_cfDNAkit	LP0027_26_L003	PlasmaSeq	0.1091
31	Code1	Code1_fr1-5	Izon_AFC	3	fr1_5	7.5	QIAsymphony	3.3	0.212	Tapestation_cfDNAkit	LP0076_01	PlasmaSeq	0.2561
32	Code1	Code1_fr7-11	Izon_AFC	3	fr7_11	7.5	QIAsymphony	3.3	1.65	Tapestation_cfDNAkit	LP0076_02	PlasmaSeq	0.2622
33	Code1	Code1_fr12-15	Izon_AFC	3	fr12_15	6	QIAsymphony	3.3	2.15	Tapestation_cfDNAkit	LP0076_03	PlasmaSeq	0.2654
34	Code1	Code1_fr16-20	Izon_AFC	3	fr16_20	7.5	QIAsymphony	3.3	0.914	Tapestation_cfDNAkit	LP0076_04	PlasmaSeq	0.2703
35	Code84	Code84_fr1-5	Izon_AFC	3	fr1_5	7.5	QIAsymphony	3.3	0.026	Tapestation_cfDNAkit	LP0076_20	PlasmaSeq	0.07154
36	Code84	Code84_fr7-11	Izon_AFC	3	fr7_11	7.5	QIAsymphony	3.3	0.039	Tapestation_cfDNAkit	LP0076_21	PlasmaSeq	0.1074
37	Code84	Code84_fr12-15	Izon_AFC	3	fr12_15	6	QIAsymphony	3.3	0.037	Tapestation_cfDNAkit	LP0076_22	PlasmaSeq	0.1111
38	Code84	Code84_fr16-20	Izon_AFC	3	fr16_20	7.5	QIAsymphony	3.3	0.026	Tapestation_cfDNAkit	LP0076_23	PlasmaSeq	0.1184
39	Code163	Code163_fr1-5	Izon_AFC	3	fr1_5	7.5	QIAsymphony	3.3	0.116	Tapestation_cfDNAkit	LP0076_24	PlasmaSeq	0.1995
40	Code163	Code163_fr7-11	Izon_AFC	3	fr7_11	7.5	QIAsymphony	3.3	0.451	Tapestation_cfDNAkit	LP0076_05	PlasmaSeq	0.1364
41	Code163	Code163_fr12-15	Izon_AFC	3	fr12_15	6	QIAsymphony	3.3	0.519	Tapestation_cfDNAkit	LP0076_06	PlasmaSeq	0.2173
42	Code163	Code163_fr16-20	Izon_AFC	3	fr16_20	7.5	QIAsymphony	3.3	0.242	Tapestation_cfDNAkit	LP0076_07	PlasmaSeq	0.2173
43	Code251	Code251_fr1-5	Izon_AFC	3	fr1_5	7.5	QIAsymphony	3.3	0.025	Tapestation_cfDNAkit	LP0076_25	PlasmaSeq	0.3182
44	Code251	Code251_fr7-11	Izon_AFC	3	fr7_11	7.5	QIAsymphony	3.3	0.06	Tapestation_cfDNAkit	LP0076_26	PlasmaSeq	0.461
45	Code251	Code251_fr12-15	Izon_AFC	3	fr12_15	6	QIAsymphony	3.3	0.065	Tapestation_cfDNAkit	LP0076_27	PlasmaSeq	0.4784
46	Code251	Code251_fr16-20	Izon_AFC	3	fr16_20	7.5	QIAsymphony	3.3	0.0345	Tapestation_cfDNAkit	LP0076_28	PlasmaSeq	0.4878
47	Code254	Code254_fr1-5	Izon_AFC	3	fr1_5	7.5	QIAsymphony	3.3	0.127	Tapestation_cfDNAkit	LP0076_29	PlasmaSeq	0.2501
48	Code254	Code254_fr7-11	Izon_AFC	3	fr7_11	7.5	QIAsymphony	3.3	1.04	Tapestation_cfDNAkit	LP0076_08	PlasmaSeq	0.2728
49	Code254	Code254_fr12-15	Izon_AFC	3	fr12_15	6	QIAsymphony	3.3	1.16	Tapestation_cfDNAkit	LP0076_09	PlasmaSeq	0.2752
50	Code254	Code254_fr16-20	Izon_AFC	3	fr16_20	7.5	QIAsymphony	3.3	0.65	Tapestation_cfDNAkit	LP0076_10	PlasmaSeq	0.2725
51	Code258	Code258_fr1-5	Izon_AFC	3	fr1_5	7.5	QIAsymphony	3.3	0.104	Tapestation_cfDNAkit	LP0076_30	PlasmaSeq	0.07338
52	Code258	Code258_fr7-11	Izon_AFC	3	fr7_11	7.5	QIAsymphony	3.3	0.943	Tapestation_cfDNAkit	LP0076_11	PlasmaSeq	0.09294
53	Code258	Code258_fr12-15	Izon_AFC	3	fr12_15	6	QIAsymphony	3.3	1.34	Tapestation_cfDNAkit	LP0076_12	PlasmaSeq	0.09691
54	Code258	Code258_fr16-20	Izon_AFC	3	fr16_20	7.5	QIAsymphony	3.3	0.636	Tapestation_cfDNAkit	LP0076_13	PlasmaSeq	0.1108
55	Code259	Code259_fr1-5	Izon_AFC	3	fr1_5	7.5	QIAsymphony	3.3	0.516	Tapestation_cfDNAkit	LP0076_14	PlasmaSeq	0.1533
56	Code259	Code259_fr7-11	Izon_AFC	3	fr7_11	7.5	QIAsymphony	3.3	0.05	Tapestation_cfDNAkit	LP0076_31	PlasmaSeq	0.2196
57	Code259	Code259_fr12-15	Izon_AFC	3	fr12_15	6	QIAsymphony	3.3	0.29	Tapestation_cfDNAkit	LP0076_15	PlasmaSeq	0.2126
58	Code259	Code259_fr16-20	Izon_AFC	3	fr16_20	7.5	QIAsymphony	3.3	0.067	Tapestation_cfDNAkit	LP0076_32	PlasmaSeq	0.2408
59	Code296	Code296_fr1-5	Izon_AFC	3	fr1_5	7.5	QIAsymphony	3.3	0.054	Tapestation_cfDNAkit	LP0076_33	PlasmaSeq	0.07017
60	Code296	Code296_fr7-11	Izon_AFC	3	fr7_11	7.5	QIAsymphony	3.3	0.034	Tapestation_cfDNAkit	LP0076_34	PlasmaSeq	0.07217
61	Code296	Code296_fr12-15	Izon_AFC	3	fr12_15	6	QIAsymphony	3.3	0.056	Tapestation_cfDNAkit	LP0076_35	PlasmaSeq	0.06689
62	Code296	Code296_fr16-20	Izon_AFC	3	fr16_20	7.5	QIAsymphony	3.3	0.089	Tapestation_cfDNAkit	LP0076_36	PlasmaSeq	0.07395
63	Code328	Code328_fr1-5	Izon_AFC	3	fr1_5	7.5	QIAsymphony	3.3	0.38	Tapestation_cfDNAkit	LP0076_16	PlasmaSeq	0.2089
64	Code328	Code328_fr7-11	Izon_AFC	3	fr7_11	7.5	QIAsymphony	3.3	0.149	Tapestation_cfDNAkit	LP0076_37	PlasmaSeq	0.2477
65	Code328	Code328_fr12-15	Izon_AFC	3	fr12_15	6	QIAsymphony	3.3	0.055	Tapestation_cfDNAkit	LP0076_38	PlasmaSeq	0.2404
66	Code328	Code328_fr16-20	Izon_AFC	3	fr16_20	7.5	QIAsymphony	3.3	0.52	Tapestation_cfDNAkit	LP0076_17	PlasmaSeq	0.2451
67	Code470	Code470_fr1-5	Izon_AFC	3	fr1_5	7.5	QIAsymphony	3.3	0.087	Tapestation_cfDNAkit	LP0076_39	PlasmaSeq	0.1479
68	Code470	Code470_fr7-11	Izon_AFC	3	fr7_11	7.5	QIAsymphony	3.3	0.075	Tapestation_cfDNAkit	LP0076_40	PlasmaSeq	0.1486
69	Code470	Code470_fr12-15	Izon_AFC	3	fr12_15	6	QIAsymphony	3.3	0.291	Tapestation_cfDNAkit	LP0076_18	PlasmaSeq	0.1598
70	Code470	Code470_fr16-20	Izon_AFC	3	fr16_20	7.5	QIAsymphony	3.3	0.508	Tapestation_cfDNAkit	LP0076_19	PlasmaSeq	0.1482
71	Code1	Code1	no	no	no_frac	no	QIAsymphony	3.3	256.8	Tapestation_cfDNAkit	LP0035_01	PlasmaSeq	0.2626
72	Code84	Code84	no	no	no_frac	no	QIAsymphony	3.3	3.7	Tapestation_cfDNAkit	LP0028_01	PlasmaSeq	0.1012
73	Code163	Code163	no	no	no_frac	no	QIAsymphony	3.3	62.7	Tapestation_cfDNAkit	LP0034_02	PlasmaSeq	0.208
74	Code251	Code251	no	no	no_frac	no	QIAsymphony	3.3	7.9	Tapestation_cfDNAkit	LP0026_26	PlasmaSeq	0.4364
75	Code254	Code254	no	no	no_frac	no	QIAsymphony	3.3	123.6	Tapestation_cfDNAkit	LP0034_04	PlasmaSeq	0.2764
76	Code258	Code258	no	no	no_frac	no	QIAsymphony	3.3	168.4	Tapestation_cfDNAkit	LP0034_03	PlasmaSeq	0.08878
77	Code259	Code259	no	no	no_frac	no	QIAsymphony	3.3	8.4	Tapestation_cfDNAkit	LP0026_22	PlasmaSeq	0.2263
78	Code296	Code296	no	no	no_frac	no	QIAsymphony	3.3	53.6	Tapestation_cfDNAkit	LP0027_28	PlasmaSeq	0.05635
79	Code328	Code328	no	no	no_frac	no	QIAsymphony	3.3	9.6	Tapestation_cfDNAkit	LP0035_05	PlasmaSeq	0.2339
80	Code470	Code470	no	no	no_frac	no	QIAsymphony	3.3	73	Tapestation_cfDNAkit	LP0034_07	PlasmaSeq	0.144
81	Code243	Code243_fr1-5	Izon_AFC	3	fr1_5	7.5	QIAsymphony	3.3		Tapestation_cfDNAkit	LP0095_34	PlasmaSeq	0.09968
82	Code243	Code243_fr12-15	Izon_AFC	3	fr12_15	6	QIAsymphony	3.3		Tapestation_cfDNAkit	LP0095_35	PlasmaSeq	0.1085
83	Code510	Code510_fr1-5	Izon_AFC	3	fr1_5	7.5	QIAsymphony	3.3		Tapestation_cfDNAkit	LP0095_36	PlasmaSeq	0.0695
84	Code510	Code510_fr12-15	Izon_AFC	3	fr12_15	6	QIAsymphony	3.3		Tapestation_cfDNAkit	LP0095_37	PlasmaSeq	0.112
85	Code522	Code522_fr1-5	Izon_AFC	3	fr1_5	7.5	QIAsymphony	3.3		Tapestation_cfDNAkit	LP0095_38	PlasmaSeq	0.2233
86	Code522	Code522_fr12-15	Izon_AFC	3	fr12_15	6	QIAsymphony	3.3		Tapestation_cfDNAkit	LP0095_39	PlasmaSeq	0.2513
87	Code546	Code546_fr1-5	Izon_AFC	3	fr1_5	7.5	QIAsymphony	3.3		Tapestation_cfDNAkit	LP0095_40	PlasmaSeq	0.1584
88	Code546	Code546_fr12-15	Izon_AFC	3	fr12_15	6	QIAsymphony	3.3		Tapestation_cfDNAkit	LP0095_41	PlasmaSeq	0.2173
89	Code848	Code848_fr1-5	Izon_AFC	3	fr1_5	7.5	QIAsymphony	3.3		Tapestation_cfDNAkit	LP0095_42	PlasmaSeq	0.2218
90	Code848	Code848_fr12-15	Izon_AFC	3	fr12_15	6	QIAsymphony	3.3		Tapestation_cfDNAkit	LP0095_43	PlasmaSeq	0.25
91	Code243	Code243	no	no	no_frac	no	QIAsymphony	3.3		Tapestation_cfDNAkit	LP0027_25	PlasmaSeq	0.09778
92	Code510	Code510	no	no	no_frac	no	QIAsymphony	3.3		Tapestation_cfDNAkit	LP0026_40	PlasmaSeq	0.09748
93	Code522	Code522	no	no	no_frac	no	QIAsymphony	3.3		Tapestation_cfDNAkit	LP0034_12	PlasmaSeq	0.2129
94	Code546	Code546	no	no	no_frac	no	QIAsymphony	3.3		Tapestation_cfDNAkit	LP0035_03	PlasmaSeq	0.1932
95	Code848	Code848	no	no	no_frac	no	QIAsymphony	3.3		Tapestation_cfDNAkit	LP0032_23	PlasmaSeq	0.2356
